# Supplementary material for: New record of the genus Amblypalpus Mitrofanov & Strunkova (Acari, Prostigmata, Tenuipalpidae) with description of a new species from Saudi Arabia
Source: Biodivers Data J. 2025 Jul 17;13:e156638. doi: 10.3897/BDJ.13.e156638 (PMC12290464; doi:10.3897/BDJ.13.e156638)
Supplement: XML Treatment for Amblypalpus pisoniae [file BDJ.13.e156638-treatment1.xml]

<!DOCTYPE tp:taxon-treatment
  PUBLIC "-//TaxonX//DTD Taxonomic Treatment Publishing DTD v0 20100105//EN" "tax-treatment-NSO.dtd">
<tp:taxon-treatment xmlns:tp="http://www.plazi.org/taxpub"><tp:treatment-meta><mixed-citation publication-type="journal"><person-group><name><surname>Elgoni</surname><given-names>Nasreldeen Ahmed</given-names></name><name><surname>Mirza</surname><given-names>Jawwad Hassan</given-names></name><name><surname>Alatawi</surname><given-names>Fahad Jaber</given-names></name></person-group><article-title>New record of the genus <italic><tp:taxon-name><tp:taxon-name-part taxon-name-part-type="genus" reg="Amblypalpus">Amblypalpus</tp:taxon-name-part></tp:taxon-name></italic> Mitrofanov &amp; Strunkova (<tp:taxon-name><tp:taxon-name-part taxon-name-part-type="subclass">Acari</tp:taxon-name-part></tp:taxon-name>, <tp:taxon-name><tp:taxon-name-part taxon-name-part-type="order">Prostigmata</tp:taxon-name-part></tp:taxon-name>, <tp:taxon-name><tp:taxon-name-part taxon-name-part-type="family">Tenuipalpidae</tp:taxon-name-part></tp:taxon-name>) with description of a new species from Saudi Arabia</article-title><source>Biodivers Data J</source><day>17</day><month>07</month><year>2025</year><volume>13</volume><pub-id pub-id-type="doi">10.3897/BDJ.13.e156638</pub-id></mixed-citation></tp:treatment-meta><tp:nomenclature><tp:taxon-name>
            <object-id xmlns:xlink="http://www.w3.org/1999/xlink" content-type="arpha" xlink:type="simple">314405D0-118E-572C-88E1-B6ED91CAC729</object-id>
            <tp:taxon-name-part taxon-name-part-type="genus">Amblypalpus</tp:taxon-name-part>
            <tp:taxon-name-part taxon-name-part-type="species">pisoniae</tp:taxon-name-part>
            <object-id xmlns:xlink="http://www.w3.org/1999/xlink" content-type="zoobank" xlink:type="simple" object-id-type="ZooBank">7B4C92BB-6008-4498-BCD7-2E0ABBF57725</object-id>
          </tp:taxon-name><tp:taxon-authority>Elgoni, Mirza &amp; Alatawi</tp:taxon-authority><tp:taxon-status xmlns:xlink="http://www.w3.org/1999/xlink" xlink:type="simple">sp. nov.</tp:taxon-status></tp:nomenclature><tp:treatment-sec sec-type="materials"><title>Materials</title><list list-type="alpha-lower" list-content="occurrences"><list-item><p><bold>Type status:</bold> <named-content xmlns:xlink="http://www.w3.org/1999/xlink" content-type="dwc:typeStatus" xlink:type="simple">Holotype</named-content>. <bold>Occurrence:</bold> catalogNumber: <named-content xmlns:xlink="http://www.w3.org/1999/xlink" content-type="dwc:catalogNumber" xlink:type="simple">KSMAAS24-Ten-Amb-H</named-content>; recordedBy: <named-content xmlns:xlink="http://www.w3.org/1999/xlink" content-type="dwc:recordedBy" xlink:type="simple">N.A. Elgoni</named-content>; individualCount: <named-content xmlns:xlink="http://www.w3.org/1999/xlink" content-type="dwc:individualCount" xlink:type="simple">1</named-content>; sex: <named-content xmlns:xlink="http://www.w3.org/1999/xlink" content-type="dwc:sex" xlink:type="simple">Female</named-content>; lifeStage: <named-content xmlns:xlink="http://www.w3.org/1999/xlink" content-type="dwc:lifeStage" xlink:type="simple">adult</named-content>; occurrenceID: <named-content xmlns:xlink="http://www.w3.org/1999/xlink" content-type="dwc:occurrenceID" xlink:type="simple">3D1A726B-FBAD-5A6D-AA95-30414EBF42DE</named-content>; <bold>Taxon:</bold> scientificName: <named-content xmlns:xlink="http://www.w3.org/1999/xlink" content-type="dwc:scientificName" xlink:type="simple"><tp:taxon-name><tp:taxon-name-part taxon-name-part-type="genus" reg="Amblypalpus">Amblypalpus</tp:taxon-name-part><tp:taxon-name-part taxon-name-part-type="species" reg="pisoniae">pisoniae</tp:taxon-name-part></tp:taxon-name></named-content>; kingdom: <named-content xmlns:xlink="http://www.w3.org/1999/xlink" content-type="dwc:kingdom" xlink:type="simple"><tp:taxon-name><tp:taxon-name-part taxon-name-part-type="kingdom">Animalia</tp:taxon-name-part></tp:taxon-name></named-content>; phylum: <named-content xmlns:xlink="http://www.w3.org/1999/xlink" content-type="dwc:phylum" xlink:type="simple"><tp:taxon-name><tp:taxon-name-part taxon-name-part-type="phylum">Arthropoda</tp:taxon-name-part></tp:taxon-name></named-content>; class: <named-content xmlns:xlink="http://www.w3.org/1999/xlink" content-type="dwc:class" xlink:type="simple"><tp:taxon-name><tp:taxon-name-part taxon-name-part-type="class">Arachnida</tp:taxon-name-part></tp:taxon-name></named-content>; order: <named-content xmlns:xlink="http://www.w3.org/1999/xlink" content-type="dwc:order" xlink:type="simple"><tp:taxon-name><tp:taxon-name-part taxon-name-part-type="order">Prostigmata</tp:taxon-name-part></tp:taxon-name></named-content>; family: <named-content xmlns:xlink="http://www.w3.org/1999/xlink" content-type="dwc:family" xlink:type="simple"><tp:taxon-name><tp:taxon-name-part taxon-name-part-type="family">Tenuipalpidae</tp:taxon-name-part></tp:taxon-name></named-content>; genus: <named-content xmlns:xlink="http://www.w3.org/1999/xlink" content-type="dwc:genus" xlink:type="simple"><tp:taxon-name><tp:taxon-name-part taxon-name-part-type="genus">Amblypalpus</tp:taxon-name-part></tp:taxon-name></named-content>; <bold>Location:</bold> country: <named-content xmlns:xlink="http://www.w3.org/1999/xlink" content-type="dwc:country" xlink:type="simple">Saudi Arabia</named-content>; stateProvince: <named-content xmlns:xlink="http://www.w3.org/1999/xlink" content-type="dwc:stateProvince" xlink:type="simple">Jazan</named-content>; locality: <named-content xmlns:xlink="http://www.w3.org/1999/xlink" content-type="dwc:locality" xlink:type="simple">Ayban</named-content>; verbatimCoordinates: <named-content xmlns:xlink="http://www.w3.org/1999/xlink" content-type="dwc:verbatimCoordinates" xlink:type="simple">17°16.320'N 43°2.629'E</named-content>; decimalLatitude: <named-content xmlns:xlink="http://www.w3.org/1999/xlink" content-type="dwc:decimalLatitude" xlink:type="simple">17.272</named-content>; decimalLongitude: <named-content xmlns:xlink="http://www.w3.org/1999/xlink" content-type="dwc:decimalLongitude" xlink:type="simple">43.04382</named-content>; georeferenceProtocol: <named-content xmlns:xlink="http://www.w3.org/1999/xlink" content-type="dwc:georeferenceProtocol" xlink:type="simple">GPS</named-content>; <bold>Identification:</bold> identifiedBy: <named-content xmlns:xlink="http://www.w3.org/1999/xlink" content-type="dwc:identifiedBy" xlink:type="simple">Nasreldeen Ahmed Elgoni</named-content>; dateIdentified: <named-content xmlns:xlink="http://www.w3.org/1999/xlink" content-type="dwc:dateIdentified" xlink:type="simple">2024</named-content>; <bold>Event:</bold> samplingProtocol: <named-content xmlns:xlink="http://www.w3.org/1999/xlink" content-type="dwc:samplingProtocol" xlink:type="simple">shaking plant foliage</named-content>; eventDate: <named-content xmlns:xlink="http://www.w3.org/1999/xlink" content-type="dwc:eventDate" xlink:type="simple">25/2/2024</named-content>; habitat: <named-content xmlns:xlink="http://www.w3.org/1999/xlink" content-type="dwc:habitat" xlink:type="simple"><tp:taxon-name><tp:taxon-name-part taxon-name-part-type="genus" reg="Pisonia">Pisonia</tp:taxon-name-part></tp:taxon-name> spp.</named-content>; <bold>Record Level:</bold> language: <named-content xmlns:xlink="http://www.w3.org/1999/xlink" content-type="dwc:language" xlink:type="simple">en</named-content>; collectionCode: <named-content xmlns:xlink="http://www.w3.org/1999/xlink" content-type="dwc:collectionCode" xlink:type="simple">Mites</named-content>; basisOfRecord: <named-content xmlns:xlink="http://www.w3.org/1999/xlink" content-type="dwc:basisOfRecord" xlink:type="simple">Slide Mounted Specimen</named-content></p></list-item><list-item><p><bold>Type status:</bold> <named-content xmlns:xlink="http://www.w3.org/1999/xlink" content-type="dwc:typeStatus" xlink:type="simple">Paratype</named-content>. <bold>Occurrence:</bold> catalogNumber: <named-content xmlns:xlink="http://www.w3.org/1999/xlink" content-type="dwc:catalogNumber" xlink:type="simple">KSMAAS24-Ten-Amb-P1</named-content>; recordedBy: <named-content xmlns:xlink="http://www.w3.org/1999/xlink" content-type="dwc:recordedBy" xlink:type="simple">N.A. Elgoni</named-content>; individualCount: <named-content xmlns:xlink="http://www.w3.org/1999/xlink" content-type="dwc:individualCount" xlink:type="simple">1</named-content>; sex: <named-content xmlns:xlink="http://www.w3.org/1999/xlink" content-type="dwc:sex" xlink:type="simple">Female</named-content>; lifeStage: <named-content xmlns:xlink="http://www.w3.org/1999/xlink" content-type="dwc:lifeStage" xlink:type="simple">adult</named-content>; occurrenceID: <named-content xmlns:xlink="http://www.w3.org/1999/xlink" content-type="dwc:occurrenceID" xlink:type="simple">6B18ACD0-D5E7-5FAF-99AA-48EE8F0D8697</named-content>; <bold>Taxon:</bold> scientificName: <named-content xmlns:xlink="http://www.w3.org/1999/xlink" content-type="dwc:scientificName" xlink:type="simple"><tp:taxon-name><tp:taxon-name-part taxon-name-part-type="genus" reg="Amblypalpus">Amblypalpus</tp:taxon-name-part><tp:taxon-name-part taxon-name-part-type="species" reg="pisoniae">pisoniae</tp:taxon-name-part></tp:taxon-name></named-content>; kingdom: <named-content xmlns:xlink="http://www.w3.org/1999/xlink" content-type="dwc:kingdom" xlink:type="simple"><tp:taxon-name><tp:taxon-name-part taxon-name-part-type="kingdom">Animalia</tp:taxon-name-part></tp:taxon-name></named-content>; phylum: <named-content xmlns:xlink="http://www.w3.org/1999/xlink" content-type="dwc:phylum" xlink:type="simple"><tp:taxon-name><tp:taxon-name-part taxon-name-part-type="phylum">Arthropoda</tp:taxon-name-part></tp:taxon-name></named-content>; class: <named-content xmlns:xlink="http://www.w3.org/1999/xlink" content-type="dwc:class" xlink:type="simple"><tp:taxon-name><tp:taxon-name-part taxon-name-part-type="class">Arachnida</tp:taxon-name-part></tp:taxon-name></named-content>; order: <named-content xmlns:xlink="http://www.w3.org/1999/xlink" content-type="dwc:order" xlink:type="simple"><tp:taxon-name><tp:taxon-name-part taxon-name-part-type="order">Prostigmata</tp:taxon-name-part></tp:taxon-name></named-content>; family: <named-content xmlns:xlink="http://www.w3.org/1999/xlink" content-type="dwc:family" xlink:type="simple"><tp:taxon-name><tp:taxon-name-part taxon-name-part-type="family">Tenuipalpidae</tp:taxon-name-part></tp:taxon-name></named-content>; genus: <named-content xmlns:xlink="http://www.w3.org/1999/xlink" content-type="dwc:genus" xlink:type="simple"><tp:taxon-name><tp:taxon-name-part taxon-name-part-type="genus">Amblypalpus</tp:taxon-name-part></tp:taxon-name></named-content>; <bold>Location:</bold> country: <named-content xmlns:xlink="http://www.w3.org/1999/xlink" content-type="dwc:country" xlink:type="simple">Saudi Arabia</named-content>; stateProvince: <named-content xmlns:xlink="http://www.w3.org/1999/xlink" content-type="dwc:stateProvince" xlink:type="simple">Jazan</named-content>; locality: <named-content xmlns:xlink="http://www.w3.org/1999/xlink" content-type="dwc:locality" xlink:type="simple">Ayban</named-content>; verbatimCoordinates: <named-content xmlns:xlink="http://www.w3.org/1999/xlink" content-type="dwc:verbatimCoordinates" xlink:type="simple">17°16.320'N 43°2.629'E</named-content>; decimalLatitude: <named-content xmlns:xlink="http://www.w3.org/1999/xlink" content-type="dwc:decimalLatitude" xlink:type="simple">17.272</named-content>; decimalLongitude: <named-content xmlns:xlink="http://www.w3.org/1999/xlink" content-type="dwc:decimalLongitude" xlink:type="simple">43.04382</named-content>; georeferenceProtocol: <named-content xmlns:xlink="http://www.w3.org/1999/xlink" content-type="dwc:georeferenceProtocol" xlink:type="simple">GPS</named-content>; <bold>Identification:</bold> identifiedBy: <named-content xmlns:xlink="http://www.w3.org/1999/xlink" content-type="dwc:identifiedBy" xlink:type="simple">Nasreldeen Ahmed Elgoni</named-content>; dateIdentified: <named-content xmlns:xlink="http://www.w3.org/1999/xlink" content-type="dwc:dateIdentified" xlink:type="simple">2024</named-content>; <bold>Event:</bold> samplingProtocol: <named-content xmlns:xlink="http://www.w3.org/1999/xlink" content-type="dwc:samplingProtocol" xlink:type="simple">shaking plant foliage</named-content>; eventDate: <named-content xmlns:xlink="http://www.w3.org/1999/xlink" content-type="dwc:eventDate" xlink:type="simple">25/2/2024</named-content>; habitat: <named-content xmlns:xlink="http://www.w3.org/1999/xlink" content-type="dwc:habitat" xlink:type="simple"><tp:taxon-name><tp:taxon-name-part taxon-name-part-type="genus" reg="Pisonia">Pisonia</tp:taxon-name-part></tp:taxon-name> spp.</named-content>; <bold>Record Level:</bold> language: <named-content xmlns:xlink="http://www.w3.org/1999/xlink" content-type="dwc:language" xlink:type="simple">en</named-content>; collectionCode: <named-content xmlns:xlink="http://www.w3.org/1999/xlink" content-type="dwc:collectionCode" xlink:type="simple">Mites</named-content>; basisOfRecord: <named-content xmlns:xlink="http://www.w3.org/1999/xlink" content-type="dwc:basisOfRecord" xlink:type="simple">Slide Mounted Specimen</named-content></p></list-item><list-item><p><bold>Type status:</bold> <named-content xmlns:xlink="http://www.w3.org/1999/xlink" content-type="dwc:typeStatus" xlink:type="simple">Paratype</named-content>. <bold>Occurrence:</bold> catalogNumber: <named-content xmlns:xlink="http://www.w3.org/1999/xlink" content-type="dwc:catalogNumber" xlink:type="simple">KSMAAS24-Ten-Amb-P2</named-content>; recordedBy: <named-content xmlns:xlink="http://www.w3.org/1999/xlink" content-type="dwc:recordedBy" xlink:type="simple">N.A. Elgoni</named-content>; individualCount: <named-content xmlns:xlink="http://www.w3.org/1999/xlink" content-type="dwc:individualCount" xlink:type="simple">1</named-content>; sex: <named-content xmlns:xlink="http://www.w3.org/1999/xlink" content-type="dwc:sex" xlink:type="simple">Male</named-content>; lifeStage: <named-content xmlns:xlink="http://www.w3.org/1999/xlink" content-type="dwc:lifeStage" xlink:type="simple">adult</named-content>; occurrenceID: <named-content xmlns:xlink="http://www.w3.org/1999/xlink" content-type="dwc:occurrenceID" xlink:type="simple">DAB48C65-2FAE-52E8-B35B-DFF40059C487</named-content>; <bold>Taxon:</bold> scientificName: <named-content xmlns:xlink="http://www.w3.org/1999/xlink" content-type="dwc:scientificName" xlink:type="simple"><tp:taxon-name><tp:taxon-name-part taxon-name-part-type="genus" reg="Amblypalpus">Amblypalpus</tp:taxon-name-part><tp:taxon-name-part taxon-name-part-type="species" reg="pisoniae">pisoniae</tp:taxon-name-part></tp:taxon-name></named-content>; kingdom: <named-content xmlns:xlink="http://www.w3.org/1999/xlink" content-type="dwc:kingdom" xlink:type="simple"><tp:taxon-name><tp:taxon-name-part taxon-name-part-type="kingdom">Animalia</tp:taxon-name-part></tp:taxon-name></named-content>; phylum: <named-content xmlns:xlink="http://www.w3.org/1999/xlink" content-type="dwc:phylum" xlink:type="simple"><tp:taxon-name><tp:taxon-name-part taxon-name-part-type="phylum">Arthropoda</tp:taxon-name-part></tp:taxon-name></named-content>; class: <named-content xmlns:xlink="http://www.w3.org/1999/xlink" content-type="dwc:class" xlink:type="simple"><tp:taxon-name><tp:taxon-name-part taxon-name-part-type="class">Arachnida</tp:taxon-name-part></tp:taxon-name></named-content>; order: <named-content xmlns:xlink="http://www.w3.org/1999/xlink" content-type="dwc:order" xlink:type="simple"><tp:taxon-name><tp:taxon-name-part taxon-name-part-type="order">Prostigmata</tp:taxon-name-part></tp:taxon-name></named-content>; family: <named-content xmlns:xlink="http://www.w3.org/1999/xlink" content-type="dwc:family" xlink:type="simple"><tp:taxon-name><tp:taxon-name-part taxon-name-part-type="family">Tenuipalpidae</tp:taxon-name-part></tp:taxon-name></named-content>; genus: <named-content xmlns:xlink="http://www.w3.org/1999/xlink" content-type="dwc:genus" xlink:type="simple"><tp:taxon-name><tp:taxon-name-part taxon-name-part-type="genus">Amblypalpus</tp:taxon-name-part></tp:taxon-name></named-content>; <bold>Location:</bold> country: <named-content xmlns:xlink="http://www.w3.org/1999/xlink" content-type="dwc:country" xlink:type="simple">Saudi Arabia</named-content>; stateProvince: <named-content xmlns:xlink="http://www.w3.org/1999/xlink" content-type="dwc:stateProvince" xlink:type="simple">Jazan</named-content>; locality: <named-content xmlns:xlink="http://www.w3.org/1999/xlink" content-type="dwc:locality" xlink:type="simple">Ayban</named-content>; verbatimCoordinates: <named-content xmlns:xlink="http://www.w3.org/1999/xlink" content-type="dwc:verbatimCoordinates" xlink:type="simple">17°16.320'N 43°2.629'E</named-content>; decimalLatitude: <named-content xmlns:xlink="http://www.w3.org/1999/xlink" content-type="dwc:decimalLatitude" xlink:type="simple">17.272</named-content>; decimalLongitude: <named-content xmlns:xlink="http://www.w3.org/1999/xlink" content-type="dwc:decimalLongitude" xlink:type="simple">43.04382</named-content>; georeferenceProtocol: <named-content xmlns:xlink="http://www.w3.org/1999/xlink" content-type="dwc:georeferenceProtocol" xlink:type="simple">GPS</named-content>; <bold>Identification:</bold> identifiedBy: <named-content xmlns:xlink="http://www.w3.org/1999/xlink" content-type="dwc:identifiedBy" xlink:type="simple">Nasreldeen Ahmed Elgoni</named-content>; dateIdentified: <named-content xmlns:xlink="http://www.w3.org/1999/xlink" content-type="dwc:dateIdentified" xlink:type="simple">2024</named-content>; <bold>Event:</bold> samplingProtocol: <named-content xmlns:xlink="http://www.w3.org/1999/xlink" content-type="dwc:samplingProtocol" xlink:type="simple">shaking plant foliage</named-content>; eventDate: <named-content xmlns:xlink="http://www.w3.org/1999/xlink" content-type="dwc:eventDate" xlink:type="simple">25/2/2024</named-content>; habitat: <named-content xmlns:xlink="http://www.w3.org/1999/xlink" content-type="dwc:habitat" xlink:type="simple"><tp:taxon-name><tp:taxon-name-part taxon-name-part-type="genus" reg="Pisonia">Pisonia</tp:taxon-name-part></tp:taxon-name> spp.</named-content>; <bold>Record Level:</bold> language: <named-content xmlns:xlink="http://www.w3.org/1999/xlink" content-type="dwc:language" xlink:type="simple">en</named-content>; collectionCode: <named-content xmlns:xlink="http://www.w3.org/1999/xlink" content-type="dwc:collectionCode" xlink:type="simple">Mites</named-content>; basisOfRecord: <named-content xmlns:xlink="http://www.w3.org/1999/xlink" content-type="dwc:basisOfRecord" xlink:type="simple">Slide Mounted Specimen</named-content></p></list-item><list-item><p><bold>Type status:</bold> <named-content xmlns:xlink="http://www.w3.org/1999/xlink" content-type="dwc:typeStatus" xlink:type="simple">Paratype</named-content>. <bold>Occurrence:</bold> catalogNumber: <named-content xmlns:xlink="http://www.w3.org/1999/xlink" content-type="dwc:catalogNumber" xlink:type="simple">KSMAAS24-Ten-Amb-P3</named-content>; recordedBy: <named-content xmlns:xlink="http://www.w3.org/1999/xlink" content-type="dwc:recordedBy" xlink:type="simple">N.A. Elgoni</named-content>; individualCount: <named-content xmlns:xlink="http://www.w3.org/1999/xlink" content-type="dwc:individualCount" xlink:type="simple">1</named-content>; sex: <named-content xmlns:xlink="http://www.w3.org/1999/xlink" content-type="dwc:sex" xlink:type="simple">Male</named-content>; lifeStage: <named-content xmlns:xlink="http://www.w3.org/1999/xlink" content-type="dwc:lifeStage" xlink:type="simple">adult</named-content>; occurrenceID: <named-content xmlns:xlink="http://www.w3.org/1999/xlink" content-type="dwc:occurrenceID" xlink:type="simple">E220106C-5802-51DE-8AD2-605116DDF738</named-content>; <bold>Taxon:</bold> scientificName: <named-content xmlns:xlink="http://www.w3.org/1999/xlink" content-type="dwc:scientificName" xlink:type="simple"><tp:taxon-name><tp:taxon-name-part taxon-name-part-type="genus" reg="Amblypalpus">Amblypalpus</tp:taxon-name-part><tp:taxon-name-part taxon-name-part-type="species" reg="pisoniae">pisoniae</tp:taxon-name-part></tp:taxon-name></named-content>; kingdom: <named-content xmlns:xlink="http://www.w3.org/1999/xlink" content-type="dwc:kingdom" xlink:type="simple"><tp:taxon-name><tp:taxon-name-part taxon-name-part-type="kingdom">Animalia</tp:taxon-name-part></tp:taxon-name></named-content>; phylum: <named-content xmlns:xlink="http://www.w3.org/1999/xlink" content-type="dwc:phylum" xlink:type="simple"><tp:taxon-name><tp:taxon-name-part taxon-name-part-type="phylum">Arthropoda</tp:taxon-name-part></tp:taxon-name></named-content>; class: <named-content xmlns:xlink="http://www.w3.org/1999/xlink" content-type="dwc:class" xlink:type="simple"><tp:taxon-name><tp:taxon-name-part taxon-name-part-type="class">Arachnida</tp:taxon-name-part></tp:taxon-name></named-content>; order: <named-content xmlns:xlink="http://www.w3.org/1999/xlink" content-type="dwc:order" xlink:type="simple"><tp:taxon-name><tp:taxon-name-part taxon-name-part-type="order">Prostigmata</tp:taxon-name-part></tp:taxon-name></named-content>; family: <named-content xmlns:xlink="http://www.w3.org/1999/xlink" content-type="dwc:family" xlink:type="simple"><tp:taxon-name><tp:taxon-name-part taxon-name-part-type="family">Tenuipalpidae</tp:taxon-name-part></tp:taxon-name></named-content>; genus: <named-content xmlns:xlink="http://www.w3.org/1999/xlink" content-type="dwc:genus" xlink:type="simple"><tp:taxon-name><tp:taxon-name-part taxon-name-part-type="genus">Amblypalpus</tp:taxon-name-part></tp:taxon-name></named-content>; <bold>Location:</bold> country: <named-content xmlns:xlink="http://www.w3.org/1999/xlink" content-type="dwc:country" xlink:type="simple">Saudi Arabia</named-content>; stateProvince: <named-content xmlns:xlink="http://www.w3.org/1999/xlink" content-type="dwc:stateProvince" xlink:type="simple">Jazan</named-content>; locality: <named-content xmlns:xlink="http://www.w3.org/1999/xlink" content-type="dwc:locality" xlink:type="simple">Ayban</named-content>; verbatimCoordinates: <named-content xmlns:xlink="http://www.w3.org/1999/xlink" content-type="dwc:verbatimCoordinates" xlink:type="simple">17°16.320'N 43°2.629'E</named-content>; decimalLatitude: <named-content xmlns:xlink="http://www.w3.org/1999/xlink" content-type="dwc:decimalLatitude" xlink:type="simple">17.272</named-content>; decimalLongitude: <named-content xmlns:xlink="http://www.w3.org/1999/xlink" content-type="dwc:decimalLongitude" xlink:type="simple">43.04382</named-content>; georeferenceProtocol: <named-content xmlns:xlink="http://www.w3.org/1999/xlink" content-type="dwc:georeferenceProtocol" xlink:type="simple">GPS</named-content>; <bold>Identification:</bold> identifiedBy: <named-content xmlns:xlink="http://www.w3.org/1999/xlink" content-type="dwc:identifiedBy" xlink:type="simple">Nasreldeen Ahmed Elgoni</named-content>; dateIdentified: <named-content xmlns:xlink="http://www.w3.org/1999/xlink" content-type="dwc:dateIdentified" xlink:type="simple">2024</named-content>; <bold>Event:</bold> samplingProtocol: <named-content xmlns:xlink="http://www.w3.org/1999/xlink" content-type="dwc:samplingProtocol" xlink:type="simple">shaking plant foliage</named-content>; eventDate: <named-content xmlns:xlink="http://www.w3.org/1999/xlink" content-type="dwc:eventDate" xlink:type="simple">25/2/2024</named-content>; habitat: <named-content xmlns:xlink="http://www.w3.org/1999/xlink" content-type="dwc:habitat" xlink:type="simple"><tp:taxon-name><tp:taxon-name-part taxon-name-part-type="genus" reg="Pisonia">Pisonia</tp:taxon-name-part></tp:taxon-name> spp.</named-content>; <bold>Record Level:</bold> language: <named-content xmlns:xlink="http://www.w3.org/1999/xlink" content-type="dwc:language" xlink:type="simple">en</named-content>; collectionCode: <named-content xmlns:xlink="http://www.w3.org/1999/xlink" content-type="dwc:collectionCode" xlink:type="simple">Mites</named-content>; basisOfRecord: <named-content xmlns:xlink="http://www.w3.org/1999/xlink" content-type="dwc:basisOfRecord" xlink:type="simple">Slide Mounted Specimen</named-content></p></list-item></list></tp:treatment-sec><tp:treatment-sec sec-type="Description"><title>Description</title><p>
            <bold>Description of female (n = 2)</bold>
          </p><p><bold>Dorsum</bold> (Fig. <xref ref-type="fig" rid="F12912789">1</xref>a and b). Body oval in shape. Length of body from setae <italic>v</italic><sub>2</sub>–<italic>h</italic><sub>1</sub> 157 (159); width from <italic>sc</italic><sub>2</sub>–<italic>sc</italic><sub>2</sub> 85 (86). Propodosoma anteriorly deeply notched 22 (17), with two long medial lobes and without lateral lobes. Median area of propodosoma with irregular lines, lateral area with irregular longitudinal striae; first and second pairs of propodosomal setae <italic>v</italic><sub>2</sub> and <italic>sc</italic><sub>1</sub> subequal in length and longer than third pair <italic>sc</italic><sub>2</sub>. Opisthosoma with irregular, transverse, longitudinal striae, opisthosoma with one pair of pore posterior setae <italic>d</italic><sub>3</sub>. Lengths of setae: <italic>v</italic><sub>2</sub> 14 (13), <italic>sc</italic><sub>1</sub> 15 (18), <italic>sc</italic><sub>2</sub> 8 (11), <italic>c</italic><sub>1</sub> 15 (8), <italic>c</italic><sub>3</sub> 8 (7), <italic>d</italic><sub>1</sub> 7 (5), <italic>d</italic><sub>3</sub> 9 (11), <italic>e</italic><sub>1</sub> 11 (10), <italic>f</italic><sub>3</sub> 9 (10), <italic>h</italic><sub>1</sub> 7(8), <italic>h</italic><sub>2</sub> 9 (8). Distances between setae: <italic>v</italic><sub>2</sub>–<italic>v</italic><sub>2</sub> 28 (24), <italic>sc</italic><sub>1</sub>–<italic>sc</italic><sub>1</sub> 54 (57), <italic>c</italic><sub>1</sub>–<italic>c</italic><sub>1</sub> 27 (26), <italic>c</italic><sub>3</sub>–<italic>c</italic><sub>3</sub> 95 (103), <italic>d</italic><sub>1</sub>–<italic>d</italic><sub>1</sub> 5 (8), <italic>d</italic><sub>3</sub>–<italic>d</italic><sub>3</sub> 82 (88), <italic>e</italic><sub>1</sub>–<italic>e</italic><sub>1</sub> 6 (8), <italic>f</italic><sub>3</sub>–<italic>f</italic><sub>3</sub> 55 (56), <italic>h</italic><sub>1</sub>–<italic>h</italic><sub>1</sub> 14 (12), <italic>h</italic><sub>2</sub>–<italic>h</italic><sub>2</sub> 34 (30). All dorsal setae lanceolate serrate.</p><p><bold>Venter</bold> (Fig. <xref ref-type="fig" rid="F12912796">2</xref>a-d). Ventral cuticle with transverse striae medially, longitudinal striae laterally; genital and ventral region fused into single plate with transverse striae; lateral area with longitudinal striae; three pairs of intercoxal setae (1<italic>a</italic>, 3<italic>a</italic>, 4<italic>a</italic>), with 1<italic>a</italic> long and 4<italic>a</italic> longer than 3<italic>a.</italic> Coxa I with 3 setae (1<italic>b</italic><sub>1</sub>, 1<italic>b</italic><sub>2</sub>, 1<italic>c</italic>); two pairs of genital setae (<italic>g</italic><sub>1–2</sub>) present; two pairs of anal setae (<italic>ps</italic><sub>2–3</sub>) present. Spermatheca (Fig. <xref ref-type="fig" rid="F12912796">2</xref><xref ref-type="fig" rid="F12912804">d</xref>). Spermathecal duct long, narrow and with two bulbs. Lengths of setae: 1<italic>a</italic> 44 (41), 1<italic>b</italic><sub>1</sub> 14 (15), 1<italic>b</italic><sub>2</sub> 33 (30), 1<italic>c</italic> 16 (13), 2<italic>b</italic> 32 (31), 2<italic>c</italic> 14 (13), 3<italic>a</italic> 16 (16), 3<italic>b</italic> 18 (18), 4<italic>a</italic> 33 (34), 4<italic>b</italic> 19 (16), <italic>ag</italic> 13 (14), <italic>g</italic><sub>1</sub> 10 (11), <italic>g</italic><sub>2</sub> 11 (12), <italic>ps</italic><sub>2</sub> 12 (13), <italic>ps</italic><sub>3</sub> 12 (11). All ventral setae smooth.</p><p><bold>Gnathosoma.</bold> Ventral setae <italic>m</italic> 11 (10); distance between setae <italic>m</italic>-<italic>m</italic> 10 (13). Palp (Fig. <xref ref-type="fig" rid="F12912805">3</xref>a). Three segments; terminal segment with single eupathidium setae 10 (9), second segment with one dorsal seta.</p><p><bold>Legs</bold> (Fig. <xref ref-type="fig" rid="F12912805">3</xref>b-e): Legs measured from trochanter to tarsus; leg I 84 (87); leg II 78 (75; leg III 72 (69) and leg IV 85 (78); Number of setae on leg I-IV (from coxa to tarsus, solenidion in parenthesis). Setal formula for legs I-IV: coxae 3–2–1–1; trochanters 1–1–2–1; femora 4–4–2–1; genua 3–3–1–0; tibiae 4–4–3–3; tarsi 8(1)–8(1)–5–5. Tarsal setae are unusually elongate, especially the unguinal setae <italic>u′–u</italic>″, companion setae <italic>ft</italic>″ and the proral eupathida <italic>p′ζ–pζ</italic>″. Tarsal claws pad-like.</p><p>
            <bold>Description of male (n = 2)</bold>
          </p><p><bold>Dorsum</bold> (Fig. <xref ref-type="fig" rid="F12912809">4</xref>a, b). Propodosoma wider than opisthosoma. Length of body from setae <italic>v</italic><sub>2</sub>-<italic>h</italic><sub>1</sub> 133–139; width from <italic>sc</italic><sub>2</sub>-<italic>sc</italic><sub>2</sub> 75–77. Propodosoma anteriorly deeply notched 11–13, with two long medial lobes and without lateral lobes. Median area of propodosoma with irregular lines, lateral area with irregular longitudinal striae, lateral and sublateral area of propodosoma with irregular longitudinal striae; first and second pairs of propodosomal setae <italic>v</italic><sub>2</sub> and <italic>sc</italic><sub>1</sub> longer than third pair <italic>sc</italic><sub>2</sub>. Opisthosoma with two plates; with irregular, longitudinal striae, opisthosoma with one pair of pore posterior setae <italic>d</italic><sub>3</sub>. Lengths of setae: <italic>v</italic><sub>2</sub> 18–23, <italic>sc</italic><sub>1</sub> 25–26, <italic>sc</italic><sub>2</sub> 13–15, <italic>c</italic><sub>1</sub> 18–21, <italic>c</italic><sub>3</sub> 10–11, <italic>d</italic><sub>1</sub> 5–6, <italic>d</italic><sub>3</sub> 29–33, <italic>e</italic><sub>1</sub> 16–18, <italic>f</italic><sub>3</sub> 15–16, <italic>h</italic><sub>1</sub> 6–7, <italic>h</italic><sub>2</sub> 8–10. Distances between setae: <italic>v</italic><sub>2</sub>–<italic>v</italic><sub>2</sub> 25–26, <italic>sc</italic><sub>1</sub>–<italic>sc</italic><sub>1</sub> 49–50, <italic>c</italic><sub>1</sub>–<italic>c</italic><sub>1</sub> 26–28, <italic>c</italic><sub>3</sub>–<italic>c</italic><sub>3</sub> 80–82, <italic>d</italic><sub>1</sub>–<italic>d</italic><sub>1</sub> 15–16, <italic>d</italic><sub>3</sub>–<italic>d</italic><sub>3</sub> 62–65, <italic>e</italic><sub>1</sub>–<italic>e</italic><sub>1</sub> 5–6, <italic>f</italic><sub>3</sub>–<italic>f</italic><sub>3</sub> 44–46, <italic>h</italic><sub>1</sub>–<italic>h</italic><sub>1</sub> 5–7, <italic>h</italic><sub>2</sub>–<italic>h</italic><sub>2</sub> 26–28. All dorsal setae lanceolate serrate.</p><p><bold>Venter</bold> (Fig. <xref ref-type="fig" rid="F12912816">5</xref>a). Ventral cuticle with transverse striae medially, longitudinal striae laterally; genital and ventral plate fused into single plate with transverse striae; lateral area with longitudinal striae; three pairs of intercoxal setae (1<italic>a</italic>, 3<italic>a</italic>, 4<italic>a</italic>), with 1<italic>a</italic> and 4<italic>a</italic> longer than 3<italic>a</italic>; Coxa I with 3 setae (1<italic>b</italic><sub>1</sub>, 1<italic>b</italic><sub>2,</sub> 1<italic>c</italic>); two pairs of genital setae (<italic>g</italic><sub>1–2</sub>) present; two pairs of anal setae (<italic>ps</italic><sub>2–3</sub>) present. Lengths of setae: 1<italic>a</italic> 41–42, 1<italic>b</italic><sub>1</sub> 13–15, 1<italic>b</italic><sub>2</sub> 33–34, 1<italic>c</italic> 11–14, 2<italic>b</italic> 33–40, 2<italic>c</italic> 13–16, 3<italic>a</italic> 11–13, 3<italic>b</italic> 13–15, 4<italic>a</italic> 60–63, 4<italic>b</italic> 14–15, <italic>ag</italic> 10 10–11, <italic>g</italic><sub>1</sub> 9–11, <italic>g</italic><sub>2</sub> 10–11, <italic>ps</italic><sub>2</sub> 7–9, <italic>ps</italic><sub>3</sub> 7–11. Ventral setae smooth. Aedeagus as figured (Fig. <xref ref-type="fig" rid="F12912816">5</xref>b).</p><p><bold>Gnathosoma.</bold> Ventral setae <italic>m</italic> 10 (10–12); distance between setae <italic>m</italic>–<italic>m</italic> 12–13. Palp (Fig. <xref ref-type="fig" rid="F12912818">6</xref>f). Three segments; terminal segment with single eupathidium setae 7–12, second segment with one dorsal seta.</p><p><bold>Legs</bold> (Fig. <xref ref-type="fig" rid="F12912818">6</xref>g-j): Legs measured from trochanter to tarsus; leg I 84 (79–84); leg II 69 (69–74); leg III 66 (66–69) and leg IV 77 (77–80). Number of setae on leg I-IV similar to female legs.</p><p><bold>Immature stages.</bold> Not found</p><sec sec-type="Etymology"><title>Etymology</title><p>The specific epithet (<italic><tp:taxon-name><tp:taxon-name-part taxon-name-part-type="genus" reg="Amblypalpus"/><tp:taxon-name-part taxon-name-part-type="species" reg="pisoniae">pisoniae</tp:taxon-name-part></tp:taxon-name></italic>) is derived from the host plant genus <italic><tp:taxon-name><tp:taxon-name-part taxon-name-part-type="genus" reg="Pisonia">Pisonia</tp:taxon-name-part></tp:taxon-name></italic> from which the type specimen was collected.</p></sec><sec sec-type="Genus diagnosis"><title>Genus diagnosis</title><p><bold>Type species</bold>: <italic><tp:taxon-name><tp:taxon-name-part taxon-name-part-type="genus" reg="Amblypalpus">Amblypalpus</tp:taxon-name-part><tp:taxon-name-part taxon-name-part-type="species" reg="narsikulovi">narsikulovi</tp:taxon-name-part></tp:taxon-name></italic> Mitrofanov &amp; Strunkova, 1978 - <xref ref-type="bibr" rid="B12912769">Mitrofanov and Strunkova 1978</xref>: 1097.</p><p><bold>Updated diagnosis</bold> after <xref ref-type="bibr" rid="B12912709">Farzan et al. (2013)</xref></p><p>Palps 3-segmented; palp tarsus with 1–2 terminal phaneres; anterior margin of prodorsum with broad flat projection extending medially and laterally over base of coxa I or projection absent; opisthosoma with 7–9 pairs of setae (<italic>c</italic><sub>2</sub>, <italic>d</italic><sub>2</sub>, <italic>e</italic><sub>2</sub>, <italic>f</italic><sub>2</sub>, absent; <italic>c</italic><sub>1</sub>, <italic>e</italic><sub>3</sub>, <italic>f</italic><sub>3</sub> present or absent); dorsal setae fine; leg cuticle not heavily sculptured; genital and ventral shield weakly developed or not at all defined; metapodal shields absent; two pairs of pseudoanal setae (<italic>ps</italic><sub>2–3</sub>), anal plate poorly defined, setae <italic>ps</italic><sub>2</sub> not on tubercle, <italic>ps</italic><sub>2–3</sub> inserted longitudinally on anal plates; tibiae I–II with 4 or 5 setae; tarsal claws and empodia pad-like. Spermatheca with at least one subterminal bulb.</p></sec></tp:treatment-sec><tp:treatment-sec sec-type="Diagnosis"><title>Diagnosis</title><sec sec-type="Diagnosis"><title>Diagnosis</title><p>Propodosoma with anterior median projection deeply notched, rostral shield present; opisthosma with setae <italic>c</italic><sub>1</sub>, <italic>c</italic><sub>3</sub>, <italic>d</italic><sub>1</sub>, <italic>d</italic><sub>3</sub>, <italic>e</italic><sub>1</sub>, <italic>f</italic><sub>3</sub>, <italic>h</italic><sub>1</sub> and <italic>h</italic><sub>2</sub> present and setae <italic>e</italic><sub>3</sub> and <italic>f</italic><sub>2</sub> absent, all dorsal setae fine, serrate, moderately short, with <italic>v</italic><sub>2</sub>, <italic>sc</italic><sub>1</sub>, <italic>c</italic><sub>1</sub> the longest; dorsal idiosoma with irregular mostly fine striation; genital and ventral region fused with fine transverse striae; genu III with one seta; tibiae I and II with four setae; palp three segmented, distal segment with single eupathidium.</p></sec></tp:treatment-sec><tp:treatment-sec sec-type="Distribution"><title>Distribution</title><sec sec-type="Remarks"><title>Remarks</title><p>The new species belongs to <italic><tp:taxon-name><tp:taxon-name-part taxon-name-part-type="genus" reg="Amblypalpus">Amblypalpus</tp:taxon-name-part></tp:taxon-name></italic> sensu lato. The new species <italic><tp:taxon-name><tp:taxon-name-part taxon-name-part-type="genus" reg="Amblypalpus">Amblypalpus</tp:taxon-name-part><tp:taxon-name-part taxon-name-part-type="species" reg="pisoniae">pisoniae</tp:taxon-name-part></tp:taxon-name></italic> sp. nov. is closely related to <italic><tp:taxon-name><tp:taxon-name-part taxon-name-part-type="genus" reg="Amblypalpus">A.</tp:taxon-name-part><tp:taxon-name-part taxon-name-part-type="species" reg="iraniensis">iraniensis</tp:taxon-name-part></tp:taxon-name></italic> Farzan, Asadi &amp; Ueckerman, 2013 because both have palp with three segments, dorsum striated; genua I and II, femora I and II each with three and four setae, respectively. However, the new species can be distinguished from <italic><tp:taxon-name><tp:taxon-name-part taxon-name-part-type="genus" reg="Amblypalpus">A.</tp:taxon-name-part><tp:taxon-name-part taxon-name-part-type="species" reg="iraniensis">iraniensis</tp:taxon-name-part></tp:taxon-name></italic> by seta <italic>e</italic><sub>3</sub> absent (vs. seta <italic>e</italic><sub>3</sub> present); anterior medial propodosoma projection deeply notched (vs. anterior medial propodosoma projection reduced); seta <italic>c</italic><sub>1</sub> short, not reaching basis of seta <italic>d</italic><sub>1</sub> (vs. <italic>c</italic><sub>1</sub> crossing far away basis of seta <italic>d</italic><sub>1</sub>); genito-ventral plate striated (vs. genito-ventral plate smooth); genu III with one seta (vs. genu III without seta) tibiae I and II, each with four setae (vs. tibiae I and II, each with five setae in <italic><tp:taxon-name><tp:taxon-name-part taxon-name-part-type="genus" reg="Amblypalpus">A.</tp:taxon-name-part><tp:taxon-name-part taxon-name-part-type="species" reg="iraniensis">iraniensis</tp:taxon-name-part></tp:taxon-name></italic>).</p></sec></tp:treatment-sec><tp:treatment-sec><!--Section generated to contain objects referenced in tp:taxon-treatment.--><fig-group id="F12912789" position="float" orientation="portrait"><caption><p><italic><tp:taxon-name><tp:taxon-name-part taxon-name-part-type="genus" reg="Amblypalpus">Amblypalpus</tp:taxon-name-part><tp:taxon-name-part taxon-name-part-type="species" reg="pisoniae">pisoniae</tp:taxon-name-part></tp:taxon-name></italic> sp. nov., female, dorsum:</p></caption><fig id="F12912794" position="float" orientation="portrait"><object-id xmlns:xlink="http://www.w3.org/1999/xlink" content-type="arpha" xlink:type="simple">72C06720-6F71-595E-A509-5D1A5831C0D0</object-id><object-id xmlns:xlink="http://www.w3.org/1999/xlink" content-type="doi" xlink:type="simple">10.3897/BDJ.13.e156638.figure1a</object-id><label>Figure 1a.</label><caption><p><italic><tp:taxon-name><tp:taxon-name-part taxon-name-part-type="genus" reg="Amblypalpus">Amblypalpus</tp:taxon-name-part><tp:taxon-name-part taxon-name-part-type="species" reg="pisoniae">pisoniae</tp:taxon-name-part></tp:taxon-name></italic> sp. nov., female, dorsum (Illustration);</p></caption><graphic xmlns:xlink="http://www.w3.org/1999/xlink" xlink:href="bdj-13-e156638-g001_a.jpg" xlink:type="simple" position="float" orientation="portrait" id="oo_1307047.jpg"><uri content-type="original_file" xlink:type="simple">https://binary.pensoft.net/fig/1307047</uri></graphic></fig><fig id="F12912795" position="float" orientation="portrait"><object-id xmlns:xlink="http://www.w3.org/1999/xlink" content-type="arpha" xlink:type="simple">11157030-C159-57FB-907B-479C278F2FB5</object-id><object-id xmlns:xlink="http://www.w3.org/1999/xlink" content-type="doi" xlink:type="simple">10.3897/BDJ.13.e156638.figure1b</object-id><label>Figure 1b.</label><caption><p><italic><tp:taxon-name><tp:taxon-name-part taxon-name-part-type="genus" reg="Amblypalpus">Amblypalpus</tp:taxon-name-part><tp:taxon-name-part taxon-name-part-type="species" reg="pisoniae">pisoniae</tp:taxon-name-part></tp:taxon-name></italic> sp. nov., female, dorsum (Photo).</p></caption><graphic xmlns:xlink="http://www.w3.org/1999/xlink" xlink:href="bdj-13-e156638-g001_b.jpg" xlink:type="simple" position="float" orientation="portrait" id="oo_1307048.jpg"><uri content-type="original_file" xlink:type="simple">https://binary.pensoft.net/fig/1307048</uri></graphic></fig></fig-group><fig-group id="F12912796" position="float" orientation="portrait"><caption><p><italic><tp:taxon-name><tp:taxon-name-part taxon-name-part-type="genus" reg="Amblypalpus">Amblypalpus</tp:taxon-name-part><tp:taxon-name-part taxon-name-part-type="species" reg="pisoniae">pisoniae</tp:taxon-name-part></tp:taxon-name></italic> sp. nov., female, venter;</p></caption><fig id="F12912801" position="float" orientation="portrait"><object-id xmlns:xlink="http://www.w3.org/1999/xlink" content-type="arpha" xlink:type="simple">6FBA21BE-4049-5AB8-B85E-BC2D9B690551</object-id><object-id xmlns:xlink="http://www.w3.org/1999/xlink" content-type="doi" xlink:type="simple">10.3897/BDJ.13.e156638.figure2a</object-id><label>Figure 2a.</label><caption><p><italic><tp:taxon-name><tp:taxon-name-part taxon-name-part-type="genus" reg="Amblypalpus">Amblypalpus</tp:taxon-name-part><tp:taxon-name-part taxon-name-part-type="species" reg="pisoniae">pisoniae</tp:taxon-name-part></tp:taxon-name></italic> sp. nov., female, venter (Illustration);</p></caption><graphic xmlns:xlink="http://www.w3.org/1999/xlink" xlink:href="bdj-13-e156638-g002_a.jpg" xlink:type="simple" position="float" orientation="portrait" id="oo_1307038.jpg"><uri content-type="original_file" xlink:type="simple">https://binary.pensoft.net/fig/1307038</uri></graphic></fig><fig id="F12912802" position="float" orientation="portrait"><object-id xmlns:xlink="http://www.w3.org/1999/xlink" content-type="arpha" xlink:type="simple">4762368A-E079-5D69-AB1D-B55D443A1E1C</object-id><object-id xmlns:xlink="http://www.w3.org/1999/xlink" content-type="doi" xlink:type="simple">10.3897/BDJ.13.e156638.figure2b</object-id><label>Figure 2b.</label><caption><p><italic><tp:taxon-name><tp:taxon-name-part taxon-name-part-type="genus" reg="Amblypalpus">Amblypalpus</tp:taxon-name-part><tp:taxon-name-part taxon-name-part-type="species" reg="pisoniae">pisoniae</tp:taxon-name-part></tp:taxon-name></italic> sp. nov., female, venter (Photo);</p></caption><graphic xmlns:xlink="http://www.w3.org/1999/xlink" xlink:href="bdj-13-e156638-g002_b.jpg" xlink:type="simple" position="float" orientation="portrait" id="oo_1307039.jpg"><uri content-type="original_file" xlink:type="simple">https://binary.pensoft.net/fig/1307039</uri></graphic></fig><fig id="F12912803" position="float" orientation="portrait"><object-id xmlns:xlink="http://www.w3.org/1999/xlink" content-type="arpha" xlink:type="simple">D8A535F3-F61A-573E-BDAA-B37EB60670B1</object-id><object-id xmlns:xlink="http://www.w3.org/1999/xlink" content-type="doi" xlink:type="simple">10.3897/BDJ.13.e156638.figure2c</object-id><label>Figure 2c.</label><caption><p><italic><tp:taxon-name><tp:taxon-name-part taxon-name-part-type="genus" reg="Amblypalpus">Amblypalpus</tp:taxon-name-part><tp:taxon-name-part taxon-name-part-type="species" reg="pisoniae">pisoniae</tp:taxon-name-part></tp:taxon-name></italic> sp. nov., female, coxae I and II (Photo);</p></caption><graphic xmlns:xlink="http://www.w3.org/1999/xlink" xlink:href="bdj-13-e156638-g002_c.jpg" xlink:type="simple" position="float" orientation="portrait" id="oo_1307040.jpg"><uri content-type="original_file" xlink:type="simple">https://binary.pensoft.net/fig/1307040</uri></graphic></fig><fig id="F12912804" position="float" orientation="portrait"><object-id xmlns:xlink="http://www.w3.org/1999/xlink" content-type="arpha" xlink:type="simple">629FC83F-40EF-53E2-A39E-B6F71844EA40</object-id><object-id xmlns:xlink="http://www.w3.org/1999/xlink" content-type="doi" xlink:type="simple">10.3897/BDJ.13.e156638.figure2d</object-id><label>Figure 2d.</label><caption><p><italic><tp:taxon-name><tp:taxon-name-part taxon-name-part-type="genus" reg="Amblypalpus">Amblypalpus</tp:taxon-name-part><tp:taxon-name-part taxon-name-part-type="species" reg="pisoniae">pisoniae</tp:taxon-name-part></tp:taxon-name></italic> sp. nov., female, spermatheca (Illustration).</p></caption><graphic xmlns:xlink="http://www.w3.org/1999/xlink" xlink:href="bdj-13-e156638-g002_d.jpg" xlink:type="simple" position="float" orientation="portrait" id="oo_1351655.jpg"><uri content-type="original_file" xlink:type="simple">https://binary.pensoft.net/fig/1351655</uri></graphic></fig></fig-group><fig id="F12912804" position="float" orientation="portrait"><object-id xmlns:xlink="http://www.w3.org/1999/xlink" content-type="arpha" xlink:type="simple">629FC83F-40EF-53E2-A39E-B6F71844EA40</object-id><object-id xmlns:xlink="http://www.w3.org/1999/xlink" content-type="doi" xlink:type="simple">10.3897/BDJ.13.e156638.figure2d</object-id><label>Figure 2d.</label><caption><p><italic><tp:taxon-name><tp:taxon-name-part taxon-name-part-type="genus" reg="Amblypalpus">Amblypalpus</tp:taxon-name-part><tp:taxon-name-part taxon-name-part-type="species" reg="pisoniae">pisoniae</tp:taxon-name-part></tp:taxon-name></italic> sp. nov., female, spermatheca (Illustration).</p></caption><graphic xmlns:xlink="http://www.w3.org/1999/xlink" xlink:href="bdj-13-e156638-g002_d.jpg" xlink:type="simple" position="float" orientation="portrait" id="oo_1351655.jpg"><uri content-type="original_file" xlink:type="simple">https://binary.pensoft.net/fig/1351655</uri></graphic></fig><fig id="F12912805" position="float" orientation="portrait"><object-id xmlns:xlink="http://www.w3.org/1999/xlink" content-type="arpha" xlink:type="simple">7520DFD6-DDC7-5B72-BB64-37C0EA39432A</object-id><object-id xmlns:xlink="http://www.w3.org/1999/xlink" content-type="doi" xlink:type="simple">10.3897/BDJ.13.e156638.figure2a</object-id><label>Figure 3.</label><caption><p><italic><tp:taxon-name><tp:taxon-name-part taxon-name-part-type="genus" reg="Amblypalpus">Amblypalpus</tp:taxon-name-part><tp:taxon-name-part taxon-name-part-type="species" reg="pisoniae">pisoniae</tp:taxon-name-part></tp:taxon-name></italic> sp. nov., female; <bold>a</bold> palp; <bold>b</bold> leg I; <bold>c</bold> leg II; <bold>d</bold> leg III; <bold>e</bold> leg IV.</p></caption><graphic xmlns:xlink="http://www.w3.org/1999/xlink" xlink:href="bdj-13-e156638-g003.jpg" position="float" id="oo_1355955.jpg" orientation="portrait" xlink:type="simple"><uri content-type="original_file" xlink:type="simple">https://binary.pensoft.net/fig/1355955</uri></graphic></fig><fig-group id="F12912809" position="float" orientation="portrait"><caption><p><italic><tp:taxon-name><tp:taxon-name-part taxon-name-part-type="genus" reg="Amblypalpus">Amblypalpus</tp:taxon-name-part><tp:taxon-name-part taxon-name-part-type="species" reg="pisoniae">pisoniae</tp:taxon-name-part></tp:taxon-name></italic> sp. nov., male, dorsum:</p></caption><fig id="F12912814" position="float" orientation="portrait"><object-id xmlns:xlink="http://www.w3.org/1999/xlink" content-type="arpha" xlink:type="simple">F327D123-7097-57CF-A094-1AC612321B0F</object-id><object-id xmlns:xlink="http://www.w3.org/1999/xlink" content-type="doi" xlink:type="simple">10.3897/BDJ.13.e156638.figure4a</object-id><label>Figure 4a.</label><caption><p><italic><tp:taxon-name><tp:taxon-name-part taxon-name-part-type="genus" reg="Amblypalpus">Amblypalpus</tp:taxon-name-part><tp:taxon-name-part taxon-name-part-type="species" reg="pisoniae">pisoniae</tp:taxon-name-part></tp:taxon-name></italic> sp. nov., male, dorsum (Illustration);</p></caption><graphic xmlns:xlink="http://www.w3.org/1999/xlink" xlink:href="bdj-13-e156638-g004_a.jpg" xlink:type="simple" position="float" orientation="portrait" id="oo_1307043.jpg"><uri content-type="original_file" xlink:type="simple">https://binary.pensoft.net/fig/1307043</uri></graphic></fig><fig id="F12912815" position="float" orientation="portrait"><object-id xmlns:xlink="http://www.w3.org/1999/xlink" content-type="arpha" xlink:type="simple">26B5801F-71D2-5FCE-8C85-21D519BDC4A2</object-id><object-id xmlns:xlink="http://www.w3.org/1999/xlink" content-type="doi" xlink:type="simple">10.3897/BDJ.13.e156638.figure4b</object-id><label>Figure 4b.</label><caption><p><italic><tp:taxon-name><tp:taxon-name-part taxon-name-part-type="genus" reg="Amblypalpus">Amblypalpus</tp:taxon-name-part><tp:taxon-name-part taxon-name-part-type="species" reg="pisoniae">pisoniae</tp:taxon-name-part></tp:taxon-name></italic> sp. nov., male, dorsum (Photo).</p></caption><graphic xmlns:xlink="http://www.w3.org/1999/xlink" xlink:href="bdj-13-e156638-g004_b.jpg" xlink:type="simple" position="float" orientation="portrait" id="oo_1307044.jpg"><uri content-type="original_file" xlink:type="simple">https://binary.pensoft.net/fig/1307044</uri></graphic></fig></fig-group><fig id="F12912816" position="float" orientation="portrait"><object-id xmlns:xlink="http://www.w3.org/1999/xlink" content-type="arpha" xlink:type="simple">9035D4D5-E803-587D-8429-79841E240AF9</object-id><label>Figure 5.</label><caption><p><italic><tp:taxon-name><tp:taxon-name-part taxon-name-part-type="genus" reg="Amblypalpus">Amblypalpus</tp:taxon-name-part><tp:taxon-name-part taxon-name-part-type="species" reg="pisoniae">pisoniae</tp:taxon-name-part></tp:taxon-name></italic> sp. nov., male. <bold>a</bold> venter; <bold>b</bold> aedeagus.</p></caption><graphic xmlns:xlink="http://www.w3.org/1999/xlink" xlink:href="bdj-13-e156638-g005.jpg" position="float" id="oo_1307045.jpg" orientation="portrait" xlink:type="simple"><uri content-type="original_file" xlink:type="simple">https://binary.pensoft.net/fig/1307045</uri></graphic></fig><fig id="F12912818" position="float" orientation="portrait"><object-id xmlns:xlink="http://www.w3.org/1999/xlink" content-type="arpha" xlink:type="simple">A7130B7F-FDE6-5BC4-9B42-E5DC4EDFC936</object-id><object-id xmlns:xlink="http://www.w3.org/1999/xlink" content-type="doi" xlink:type="simple">10.3897/BDJ.13.e156638.figure2a</object-id><label>Figure 6.</label><caption><p><italic><tp:taxon-name><tp:taxon-name-part taxon-name-part-type="genus" reg="Amblypalpus">Amblypalpus</tp:taxon-name-part><tp:taxon-name-part taxon-name-part-type="species" reg="pisoniae">pisoniae</tp:taxon-name-part></tp:taxon-name></italic> sp. nov., male. <bold>f</bold> palp; <bold>g</bold> leg I; <bold>h</bold> leg II; <bold>i</bold> leg III; <bold>j</bold> leg IV.</p></caption><graphic xmlns:xlink="http://www.w3.org/1999/xlink" xlink:href="bdj-13-e156638-g006.jpg" position="float" id="oo_1355958.jpg" orientation="portrait" xlink:type="simple"><uri content-type="original_file" xlink:type="simple">https://binary.pensoft.net/fig/1355958</uri></graphic></fig></tp:treatment-sec><ref-list><ref id="B12912769"><element-citation xmlns:xlink="http://www.w3.org/1999/xlink" publication-type="article" xlink:type="simple"><person-group person-group-type="author"><name name-style="western"><surname>Mitrofanov</surname><given-names>V. I.</given-names></name><name name-style="western"><surname>Strunkova</surname><given-names>Z. I.</given-names></name></person-group><year>1978</year><article-title>A new genus and species of the family <tp:taxon-name><tp:taxon-name-part taxon-name-part-type="family">Tenuipalpidae</tp:taxon-name-part></tp:taxon-name> (<tp:taxon-name><tp:taxon-name-part taxon-name-part-type="order">Trombidiformes</tp:taxon-name-part></tp:taxon-name>)</article-title><source>Zoologicheskii Zhurnal</source><volume>52</volume><fpage>1095</fpage><lpage>1099</lpage></element-citation></ref><ref id="B12912709"><element-citation xmlns:xlink="http://www.w3.org/1999/xlink" publication-type="article" xlink:type="simple"><person-group person-group-type="author"><name name-style="western"><surname>Farzan</surname><given-names>S.</given-names></name><name name-style="western"><surname>Asadi</surname><given-names>M.</given-names></name><name name-style="western"><surname>Ueckermann</surname><given-names>E. A.</given-names></name><name name-style="western"><surname>Seeman</surname><given-names>O. D.</given-names></name><name name-style="western"><surname>Beard</surname><given-names>J. J.</given-names></name></person-group><year>2013</year><article-title>A review of <italic><tp:taxon-name><tp:taxon-name-part taxon-name-part-type="genus" reg="Amblypalpus">Amblypalpus</tp:taxon-name-part></tp:taxon-name></italic> and <italic><tp:taxon-name><tp:taxon-name-part taxon-name-part-type="genus" reg="Priscapalpus">Priscapalpus</tp:taxon-name-part></tp:taxon-name></italic> (<tp:taxon-name><tp:taxon-name-part taxon-name-part-type="subclass">Acari</tp:taxon-name-part></tp:taxon-name>: <tp:taxon-name><tp:taxon-name-part taxon-name-part-type="order">Trombidiformes</tp:taxon-name-part></tp:taxon-name>: <tp:taxon-name><tp:taxon-name-part taxon-name-part-type="family">Tenuipalpidae</tp:taxon-name-part></tp:taxon-name>), including two new species of <italic><tp:taxon-name><tp:taxon-name-part taxon-name-part-type="genus" reg="Amblypalpus">Amblypalpus</tp:taxon-name-part></tp:taxon-name></italic> from Iran</article-title><source>Zootaxa</source><volume>3716</volume><issue>1</issue><fpage>53</fpage><lpage>64</lpage></element-citation></ref></ref-list></tp:taxon-treatment>
